# Supplementary material for: Metal–Site Dispersed Zinc–Chromium Oxide Derived from Chromate–Intercalated Layered Hydroxide for Highly Selective Propane Dehydrogenation
Source: Molecules. 2024 Jun 27;29(13):3063. doi: 10.3390/molecules29133063 (PMC11243157; doi:10.3390/molecules29133063)
Supplement: Supplementary file 1 [file molecules-29-03063-s001.zip]

Archive with 1 entries (1 files):
- molecules-3031327-supplementary.pdf
